# Supplementary material for: New insights into the ferroptosis and immune infiltration in endometriosis: a bioinformatics-based analysis
Source: Front Immunol. 2025 Jan 13;15:1507083. doi: 10.3389/fimmu.2024.1507083 (PMC11769811; doi:10.3389/fimmu.2024.1507083)
Supplement: Supplementary Table 1 — The correlation of the expression of BECN1 and clinicopathological features in endometriosis patients. [file DataSheet1.zip]

Archive with 2 entries (1 files):
- supplementary Table S1-S6/
- supplementary Table S1-S6/Table S1-6.docx
